# Supplementary material for: Further Evaluation of Enterohemorrhagic Escherichia coli Gold Nanoparticle Vaccines Utilizing Citrobacter rodentium as the Model Organism
Source: Vaccines (Basel). 2024 May 8;12(5):508. doi: 10.3390/vaccines12050508 (PMC11125983; doi:10.3390/vaccines12050508)
Supplement: Supplementary file 1 [file vaccines-12-00508-s001.zip]

Archive with 1 entries (1 files):
- vaccines-2953580-supplementary.pdf
